# Supplementary material for: Genome-wide association study identifies two risk loci for tuberculosis in Han Chinese
Source: Nat Commun. 2018 Oct 4;9:4072. doi: 10.1038/s41467-018-06539-w (PMC6172286; doi:10.1038/s41467-018-06539-w)
Supplement: Supplementary file 4 — Supplementary Data 1 [file 41467_2018_6539_MOESM4_ESM.xlsx]

## Sheet: Supplementary Data 1
SNPs with P<1 × 10−5 in the discovery stage.
Chr.	SNP	Position (hg19)	Effect allele	Unadjusted				PCA-adjusted				Genotyped/ Imputed
				Freq.	OR	95% CI	P-value	OR	95% CI	P-value	Conditioned P-value
2	rs972217	80011616	G	0.297	1.345	1.178-1.535	1.15e-05	1.385	1.202-1.597	6.73e-06	0.352	Imputed
2	rs7575462*	80012056	T	0.301	1.341	1.175-1.531	1.39e-05	1.382	1.199-1.593	8.16e-06	NA	Genotyped
2	rs2368563	232058493	G	0.403	0.743	0.652-0.847	8.06e-06	0.757	0.660-0.867	6.21e-05	0.166	Imputed
2	rs144549877	232059421	A	0.406	0.739	0.649-0.842	5.14e-06	0.752	0.657-0.862	4.21e-05	0.125	Imputed
2	rs62197320	232060366	G	0.405	0.739	0.649-0.842	5.26e-06	0.751	0.656-0.861	3.76e-05	0.115	Imputed
2	rs60664562	232060843	A	0.405	0.739	0.649-0.841	4.86e-06	0.751	0.655-0.860	3.61e-05	0.111	Imputed
2	rs62197322*	232061520	G	0.407	0.734	0.642-0.839	5.4e-06	0.75	0.652-0.863	5.63e-05	0.121	Genotyped
2	rs77340623	232153195	T	0.294	0.721	0.624-0.832	8e-06	0.73	0.626-0.851	5.7e-05	0.104	Imputed
2	rs17625552	232162593	T	0.266	0.706	0.607-0.820	5.14e-06	0.709	0.604-0.832	2.59e-05	0.379	Imputed
2	rs80126985	232163580	C	0.3	0.713	0.618-0.823	3.44e-06	0.725	0.622-0.844	3.4e-05	0.767	Imputed
2	rs78705326	232164170	G	0.3	0.711	0.616-0.820	2.61e-06	0.721	0.620-0.840	2.6e-05	0.77	Imputed
2	rs17625564	232164726	G	0.303	0.706	0.612-0.815	1.75e-06	0.718	0.617-0.837	2.19e-05	NA	Genotyped
2	rs17625570	232165063	T	0.301	0.711	0.616-0.820	2.59e-06	0.722	0.620-0.841	2.7e-05	0.769	Imputed
2	rs17586989	232165622	A	0.3	0.711	0.616-0.821	2.85e-06	0.723	0.621-0.843	3.14e-05	0.466	Imputed
2	rs200210044	232178783	TC	0.291	0.717	0.620-0.830	7.74e-06	0.735	0.629-0.858	9.64e-05	0.152	Imputed
2	rs75149389	232178784	C	0.291	0.717	0.620-0.830	7.74e-06	0.735	0.629-0.858	9.64e-05	0.152	Imputed
3	rs11924733*	72106014	A	0.352	0.726	0.632-0.833	4.91e-06	0.711	0.614-0.823	4.66e-06	NA	Genotyped
5	rs1666780*	8533701	T	0.478	0.734	0.645-0.835	2.77e-06	0.723	0.629-0.831	4.71e-06	NA	Genotyped
6	rs12665031	45886740	T	0.495	0.774	0.683-0.878	6.2e-05	0.732	0.641-0.836	4.09e-06	0.895	Imputed
6	rs3777548	45887270	A	0.495	0.774	0.683-0.878	6.27e-05	0.732	0.641-0.836	4.07e-06	0.895	Imputed
6	rs1361215	45887319	T	0.495	0.774	0.683-0.878	6.27e-05	0.732	0.641-0.836	4.07e-06	0.895	Imputed
6	rs1416167	45887421	T	0.489	0.782	0.690-0.887	0.000123	0.734	0.643-0.839	5.25e-06	0.98	Imputed
6	rs9369590	45887576	C	0.495	0.776	0.684-0.879	6.96e-05	0.733	0.642-0.837	4.66e-06	0.896	Imputed
6	rs3822876	45887643	T	0.495	0.776	0.684-0.879	6.96e-05	0.733	0.642-0.837	4.66e-06	0.896	Imputed
6	rs3822878	45887903	A	0.496	0.766	0.674-0.872	4.98e-05	0.721	0.629-0.826	2.68e-06	0.317	Genotyped
6	rs3822879	45887922	T	0.494	0.777	0.685-0.881	7.73e-05	0.733	0.642-0.838	4.74e-06	0.896	Imputed
6	rs3822880	45887939	T	0.494	0.777	0.685-0.881	7.73e-05	0.733	0.642-0.838	4.74e-06	0.896	Imputed
6	rs3822881	45888022	T	0.494	0.777	0.685-0.880	7.61e-05	0.733	0.642-0.838	4.72e-06	0.636	Imputed
6	rs3729618*	45888073	G	0.497	0.756	0.665-0.860	2.13e-05	0.713	0.622-0.818	1.41e-06	NA	Genotyped
6	rs3777552	45888246	G	0.497	0.781	0.689-0.886	0.000111	0.735	0.644-0.840	5.63e-06	0.981	Imputed
6	rs3777553	45888305	A	0.497	0.781	0.689-0.886	0.000111	0.735	0.644-0.840	5.63e-06	0.981	Imputed
6	rs34155361	45888576	A	0.497	0.783	0.690-0.887	0.000122	0.736	0.645-0.841	6.2e-06	0.906	Imputed
6	rs3798258	45888807	C	0.496	0.768	0.675-0.874	6.13e-05	0.716	0.624-0.822	2.03e-06	0.501	Genotyped
6	rs3798259	45888908	T	0.497	0.781	0.689-0.886	0.000111	0.734	0.643-0.839	5.2e-06	0.911	Imputed
6	rs3777554	45888980	C	0.496	0.781	0.689-0.886	0.000113	0.735	0.643-0.839	5.49e-06	0.909	Imputed
6	rs3836934	45889360	TC	0.498	0.78	0.688-0.884	9.91e-05	0.733	0.642-0.837	4.67e-06	0.736	Imputed
6	rs6904888	45889375	G	0.501	0.768	0.675-0.873	5.5e-05	0.718	0.626-0.824	2.22e-06	0.417	Genotyped
6	rs12204991	45889793	T	0.49	0.791	0.698-0.897	0.000253	0.739	0.647-0.844	8.24e-06	0.895	Imputed
6	rs9381410	45890355	C	0.49	0.791	0.698-0.897	0.00025	0.739	0.647-0.844	8.25e-06	0.896	Imputed
6	rs3777556	45890641	C	0.49	0.791	0.698-0.897	0.00025	0.739	0.647-0.844	8.25e-06	0.896	Imputed
6	rs3777557	45890769	C	0.49	0.791	0.698-0.897	0.00025	0.739	0.647-0.844	8.25e-06	0.896	Imputed
6	rs3777558	45891299	C	0.49	0.791	0.698-0.897	0.00025	0.739	0.647-0.844	8.25e-06	0.896	Imputed
6	rs3777559	45892154	A	0.489	0.79	0.697-0.896	0.000231	0.741	0.649-0.846	9.31e-06	0.764	Imputed
6	rs9367229	45892487	C	0.487	0.788	0.695-0.893	0.000192	0.741	0.649-0.846	9.22e-06	0.575	Imputed
6	rs9381411	45892552	A	0.489	0.79	0.697-0.896	0.000231	0.741	0.649-0.846	9.31e-06	0.764	Imputed
6	rs9349336	45892619	A	0.489	0.79	0.697-0.896	0.000231	0.741	0.649-0.846	9.31e-06	0.764	Imputed
6	rs9395134	45892646	A	0.489	0.79	0.697-0.896	0.000231	0.741	0.649-0.846	9.31e-06	0.764	Imputed
6	rs10807328	45892951	A	0.496	0.783	0.691-0.887	0.000123	0.739	0.647-0.844	7.69e-06	0.778	Imputed
6	rs6939554	45893031	T	0.489	0.79	0.697-0.896	0.000231	0.741	0.649-0.846	9.31e-06	0.764	Imputed
6	rs6940409	45893339	A	0.496	0.771	0.679-0.875	5.61e-05	0.733	0.641-0.838	5.34e-06	0.877	Imputed
11	rs2665706	22409492	A	0.372	0.737	0.646-0.842	6.94e-06	0.753	0.654-0.867	8.48e-05	0.803	Imputed
11	rs1838996	22413437	T	0.373	0.735	0.643-0.839	5.21e-06	0.751	0.652-0.865	7.23e-05	0.802	Imputed
11	rs74712848	22413586	A	0.365	0.736	0.643-0.842	7.75e-06	0.754	0.653-0.871	0.000118	0.325	Imputed
11	rs2593650	22414483	C	0.373	0.735	0.643-0.839	5.21e-06	0.751	0.652-0.865	7.23e-05	0.802	Imputed
11	rs7483827	22414567	G	0.372	0.736	0.644-0.841	5.9e-06	0.752	0.653-0.867	8.2e-05	0.484	Imputed
11	rs7102521	22415204	T	0.372	0.736	0.644-0.841	5.9e-06	0.752	0.653-0.867	8.2e-05	0.484	Imputed
11	rs4922999	22416351	A	0.372	0.736	0.644-0.841	5.9e-06	0.752	0.653-0.867	8.2e-05	0.484	Imputed
11	rs34777692	22416794	A	0.372	0.737	0.645-0.842	6.7e-06	0.754	0.655-0.869	9.62e-05	0.482	Imputed
11	rs1447502	22417311	A	0.373	0.735	0.643-0.839	5.21e-06	0.751	0.652-0.865	7.23e-05	0.802	Imputed
11	rs1447503	22417644	A	0.373	0.735	0.643-0.839	5.21e-06	0.751	0.652-0.865	7.23e-05	0.802	Imputed
11	rs2665714	22419009	G	0.373	0.735	0.643-0.839	5.21e-06	0.751	0.652-0.865	7.23e-05	0.802	Imputed
11	rs1447506	22420867	T	0.372	0.735	0.644-0.839	5.39e-06	0.751	0.652-0.866	7.46e-05	0.803	Imputed
11	rs2665715	22421124	G	0.372	0.735	0.644-0.839	5.39e-06	0.751	0.652-0.866	7.46e-05	0.803	Imputed
11	rs2665716	22421282	T	0.372	0.735	0.644-0.839	5.39e-06	0.751	0.652-0.866	7.46e-05	0.803	Imputed
11	rs2593654	22422703	C	0.372	0.736	0.645-0.841	6.11e-06	0.753	0.654-0.867	8.46e-05	0.484	Imputed
11	rs2593655	22422759	A	0.372	0.736	0.645-0.841	6.11e-06	0.753	0.654-0.867	8.46e-05	0.484	Imputed
11	rs2593656	22422963	T	0.372	0.736	0.645-0.841	6.11e-06	0.753	0.654-0.867	8.46e-05	0.484	Imputed
11	rs2593658	22423278	C	0.372	0.736	0.644-0.840	5.71e-06	0.752	0.652-0.866	7.84e-05	0.484	Imputed
11	rs2593659	22423952	T	0.372	0.734	0.643-0.839	5.04e-06	0.75	0.651-0.864	6.91e-05	0.803	Imputed
11	rs4244492	22426590	G	0.372	0.736	0.644-0.840	5.71e-06	0.752	0.652-0.866	7.84e-05	0.484	Imputed
11	rs2593661	22426687	G	0.372	0.735	0.643-0.839	5.34e-06	0.751	0.652-0.866	7.77e-05	0.611	Imputed
11	rs2593662	22427004	G	0.372	0.736	0.645-0.841	6.25e-06	0.753	0.653-0.867	8.45e-05	0.361	Imputed
11	rs4312059	22427281	A	0.372	0.736	0.645-0.841	6.25e-06	0.753	0.653-0.867	8.45e-05	0.361	Imputed
11	rs2034320	22427946	A	0.372	0.739	0.647-0.844	8.08e-06	0.758	0.658-0.873	0.000119	0.361	Imputed
11	rs2593665	22430874	G	0.372	0.741	0.649-0.846	9.13e-06	0.759	0.659-0.874	0.000128	0.171	Imputed
11	rs2593666	22431308	C	0.372	0.741	0.649-0.846	9.13e-06	0.759	0.659-0.874	0.000128	0.171	Imputed
11	rs1584306	22431412	A	0.372	0.741	0.649-0.846	9.13e-06	0.759	0.659-0.874	0.000128	0.171	Imputed
11	rs10833753*	22432279	T	0.372	0.733	0.640-0.841	8.28e-06	0.753	0.651-0.871	0.000136	NA	Genotyped
11	rs1597032	22432568	G	0.372	0.74	0.648-0.845	8.63e-06	0.758	0.658-0.873	0.000119	0.36	Imputed
12	rs715948*	57532982	C	0.507	0.745	0.655-0.847	7.26e-06	0.788	0.689-0.901	0.000507	NA	Genotyped
12	rs143265201	67623172	T	0.306	1.381	1.210-1.577	1.77e-06	1.421	1.236-1.633	7.7e-07	0.209	Imputed
12	rs12228806	67625163	A	0.31	1.381	1.211-1.574	1.31e-06	1.421	1.237-1.631	6.44e-07	0.38	Imputed
12	rs12581304	67625501	C	0.309	1.385	1.214-1.579	1.14e-06	1.425	1.241-1.637	5.51e-07	0.632	Genotyped
12	rs1092797	67627220	T	0.309	1.385	1.215-1.579	1.02e-06	1.423	1.239-1.633	5.59e-07	0.124	Imputed
12	rs4471523	67628049	G	0.309	1.385	1.215-1.579	1.02e-06	1.423	1.239-1.633	5.59e-07	0.124	Imputed
12	rs7486518	67628401	A	0.309	1.382	1.212-1.575	1.24e-06	1.42	1.236-1.630	6.73e-07	0.222	Imputed
12	rs11176643*	67629786	G	0.306	1.414	1.236-1.618	4.35e-07	1.449	1.256-1.672	3.87e-07	NA	Genotyped
12	rs11176645	67633015	A	0.307	1.391	1.220-1.586	7.82e-07	1.422	1.239-1.632	5.82e-07	NA	Imputed
14	rs12437118*	76983730	A	0.288	1.355	1.185-1.549	8.64e-06	1.326	1.154-1.524	7.06e-05	NA	Genotyped
20	rs8124987	2378960	A	0.129	1.472	1.238-1.750	1.07e-05	1.542	1.281-1.854	4.41e-06	0.167	Genotyped
20	rs55736189	2379034	G	0.128	1.506	1.267-1.790	3.11e-06	1.577	1.310-1.898	1.47e-06	0.147	Imputed
20	rs61657904	2379170	T	0.127	1.504	1.265-1.788	3.36e-06	1.579	1.312-1.901	1.38e-06	0.205	Imputed
20	rs6114027*	2379598	C	0.153	1.421	1.208-1.673	2.23e-05	1.48	1.244-1.760	9.37e-06	NA	Genotyped
The chromosomal positions are based on NCBI Build 37. Conditional P was the P value for conditional analysis on index SNP in bold. * denoted the 10 SNPs selected for the following genotyping in replication stages. Chr., chromosome; OR, odds ratio; NA, not applicable.
