# Supplementary material for: Genome-wide association study identifies two risk loci for tuberculosis in Han Chinese
Source: Nat Commun. 2018 Oct 4;9:4072. doi: 10.1038/s41467-018-06539-w (PMC6172286; doi:10.1038/s41467-018-06539-w)
Supplement: Supplementary file 5 — Supplementary Data 2 [file 41467_2018_6539_MOESM5_ESM.xlsx]

## Sheet: Supplementary Data 2
Epigenomic analysis.
chr	rsID	r2	D'	ref	alt	SiPhy cons	Enhancer histone marks	DNAse	Proteins bound	Motifs changed	RefSeq genes
14	rs2885232	0.21	-0.5	C	T		4 tissues	12 tissues	NFKB	5 altered motifs	ESRRB
14	rs12437118	1	1	G	A		BRST, SKIN, GI	SKIN		CTCF,GR,STAT	16kb 3' of ESRRB
14	rs11159210	0.6	0.99	T	C		MUS			Pou2f2,TATA	19kb 3' of ESRRB
14	rs10144060	0.62	0.99	A	G					GCNF	21kb 3' of ESRRB
14	rs10133319	0.6	0.99	T	C					4 altered motifs	21kb 3' of ESRRB
14	rs61990398	0.2	-1	T	C					Bach1,CHOP::CEBPalpha	21kb 3' of ESRRB
14	rs1642854	0.2	0.89	T	C						22kb 3' of ESRRB
14	rs1615386	0.23	0.97	A	T		ESC			AIRE,Arid5a	22kb 3' of ESRRB
14	rs1615388	0.23	0.97	A	C		ESC			AIRE,SRF	22kb 3' of ESRRB
14	rs958729	0.2	0.94	C	T		4 tissues	ESDR,IPSC		MZF1::1-4,PU.1	24kb 3' of ESRRB
14	rs3866759	0.4	0.92	T	C		ESDR, IPSC, ESC			YY1	24kb 3' of ESRRB
14	rs8017667	0.3	0.93	A	G					Crx,Gfi1,Pitx2	27kb 3' of ESRRB
14	rs12894256	0.3	0.95	T	C					4 altered motifs	27kb 3' of ESRRB
14	rs7157198	0.3	0.95	G	T		SPLN				27kb 3' of ESRRB
14	rs1676243	0.33	-0.89	G	T		SPLN			BCL,Myf	28kb 3' of ESRRB
14	rs12879456	0.2	0.94	G	A						29kb 3' of ESRRB
14	rs8010403	0.39	0.74	G	A		SKIN			LBP-1,NRSF	30kb 3' of ESRRB
20	rs8124987	0.83	1	G	A					Foxl1,Smad3,Zfp410	TGM6
20	rs55736189	0.82	0.99	A	G						TGM6
20	rs61657904	0.83	1	TC	T	1		BLD,BLD	PU1	6 altered motifs	TGM6
20	rs202068358	0.52	1	CA	C	1		BLD,BLD	PU1	6 altered motifs	TGM6
20	rs6114027	1	1	T	C					12 altered motifs	TGM6
20	rs6114033	0.81	0.97	G	A	1		LIV		ERalpha-a,HNF4	TGM6
20	rs2076404	0.23	-0.78	G	A					EWSR1-FLI1,SETDB1	TGM6
Data are shown for GWAS hits (marked in bold) and those in linkage disequilibrium (LD) with them (r2 > 0.2 in 1000 Genomes ASN phase 1 data) demonstrating evidence of histone marks, DNAse hypersensitivity sites or transcription factor occupancy using HaploReg v4.1.
