# Supplementary material for: Genome-wide association study identifies two risk loci for tuberculosis in Han Chinese
Source: Nat Commun. 2018 Oct 4;9:4072. doi: 10.1038/s41467-018-06539-w (PMC6172286; doi:10.1038/s41467-018-06539-w)
Supplement: Supplementary file 6 — Supplementary Data 3 [file 41467_2018_6539_MOESM6_ESM.xlsx]

## Sheet: Supplementary Data 3
Association signals of imputed classical HLA alleles with TB in Chinese.
HLA allele	Freq.	OR	L95	U95	P
HLA-B*15:01	0.088	0.63	0.489	0.812	0.000364
HLA-DRB1*11:01	0.093	0.69	0.54	0.883	0.00314
HLA-B*46:01	0.103	1.355	1.107	1.658	0.00325
HLA-DQB1*05:02	0.052	1.463	1.084	1.975	0.013
HLA-DRB1*14:54	0.045	1.444	1.066	1.956	0.018
HLA-C*04:01	0.065	0.712	0.534	0.948	0.02
HLA-DQB1*03:02	0.068	0.721	0.547	0.95	0.02
HLA-DQA1*03:01	0.068	0.733	0.556	0.966	0.028
HLA-DQA1*01:03	0.086	1.281	1.026	1.599	0.029
HLA-DRB1*08:03	0.063	1.324	1.027	1.707	0.03
HLA-C*15:02	0.035	0.659	0.443	0.981	0.04
HLA-C*01:02	0.191	1.188	1.006	1.403	0.042
HLA-A*30:01	0.042	1.371	1.007	1.867	0.045
HLA-DQB1*06:01	0.091	1.247	1.001	1.554	0.049
HLA-DQA1*05:05	0.128	0.816	0.663	1.006	0.056
HLA-DQB1*06:02	0.072	0.78	0.596	1.02	0.07
HLA-DQB1*04:01	0.059	1.278	0.975	1.674	0.076
HLA-DPB1*05:01	0.408	1.128	0.987	1.29	0.078
HLA-DQA1*03:03	0.068	1.254	0.972	1.618	0.082
HLA-DQA1*01:04	0.051	1.295	0.962	1.742	0.088
HLA-C*14:02	0.05	1.297	0.959	1.753	0.092
HLA-DPB1*04:02	0.039	1.325	0.943	1.862	0.105
HLA-DPA1*02:02	0.465	0.9	0.787	1.03	0.126
HLA-A*02:06	0.062	0.796	0.593	1.069	0.129
HLA-B*58:01	0.065	0.833	0.642	1.079	0.167
HLA-C*03:02	0.067	0.841	0.652	1.085	0.184
HLA-DQB1*05:01	0.044	0.78	0.539	1.13	0.189
HLA-DPA1*01:03	0.334	0.914	0.792	1.054	0.214
HLA-DRB1*15:01	0.107	0.876	0.701	1.093	0.24
HLA-DRB1*04:06	0.071	0.858	0.661	1.114	0.251
HLA-C*08:01	0.09	1.137	0.905	1.427	0.271
HLA-A*02:07	0.096	1.131	0.907	1.41	0.276
HLA-DPB1*04:01	0.095	0.882	0.697	1.115	0.294
HLA-DQA1*02:01	0.078	0.88	0.681	1.137	0.327
HLA-B*54:01	0.084	0.889	0.699	1.132	0.341
HLA-DRB1*04:05	0.056	1.143	0.864	1.512	0.349
HLA-A*33:03	0.094	0.903	0.724	1.125	0.363
HLA-DRB1*07:01	0.079	0.889	0.689	1.146	0.363
HLA-DQB1*03:01	0.229	0.931	0.794	1.092	0.379
HLA-DPA1*02:01	0.106	0.908	0.725	1.137	0.401
HLA-DQB1*05:03	0.036	1.153	0.81	1.641	0.43
HLA-A*11:01	0.247	0.941	0.805	1.099	0.44
HLA-A*02:01	0.15	1.075	0.895	1.29	0.44
HLA-DPB1*02:01	0.188	0.937	0.791	1.109	0.448
HLA-DPB1*13:01	0.055	0.891	0.653	1.216	0.468
HLA-B*13:01	0.041	1.124	0.809	1.561	0.486
HLA-DPB1*02:02	0.057	0.914	0.683	1.224	0.547
HLA-B*40:01	0.113	0.939	0.759	1.161	0.561
HLA-DPB1*14:01	0.044	0.916	0.656	1.28	0.608
HLA-DRB1*12:01	0.035	1.098	0.76	1.586	0.618
HLA-DPB1*03:01	0.039	1.089	0.772	1.537	0.627
HLA-DQB1*03:03	0.178	0.961	0.81	1.141	0.652
HLA-DQA1*01:01	0.036	0.918	0.63	1.339	0.658
HLA-C*12:02	0.031	1.085	0.751	1.569	0.663
HLA-DQB1*02:02	0.069	0.945	0.724	1.234	0.68
HLA-C*07:02	0.16	0.965	0.804	1.159	0.706
HLA-B*15:02	0.044	1.064	0.761	1.488	0.718
HLA-DQA1*06:01	0.093	1.039	0.832	1.297	0.734
HLA-DRB1*12:02	0.096	1.031	0.829	1.283	0.783
HLA-DRB1*13:02	0.03	1.041	0.717	1.512	0.831
HLA-DPB1*17:01	0.035	0.964	0.667	1.393	0.846
HLA-DRB1*03:01	0.048	1.025	0.767	1.37	0.869
HLA-DQA1*05:01	0.048	1.023	0.765	1.369	0.876
HLA-B*38:02	0.037	0.975	0.686	1.387	0.889
HLA-B*51:01	0.065	0.986	0.749	1.298	0.919
HLA-A*24:02	0.179	1.009	0.851	1.196	0.92
HLA-B*13:02	0.048	0.986	0.725	1.341	0.926
HLA-DQA1*03:02	0.152	1.008	0.844	1.205	0.928
HLA-DQB1*02:01	0.049	1.013	0.758	1.355	0.929
HLA-DRB1*09:01	0.166	0.996	0.835	1.187	0.962
HLA-DQA1*01:02	0.172	0.997	0.838	1.186	0.971
HLA-C*06:02	0.07	1.004	0.773	1.305	0.974
HLA-C*03:03	0.07	0.997	0.77	1.29	0.98
HLA-C*03:04	0.098	0.999	0.8	1.248	0.994
