# Supplementary material for: Genome-wide association study identifies two risk loci for tuberculosis in Han Chinese
Source: Nat Commun. 2018 Oct 4;9:4072. doi: 10.1038/s41467-018-06539-w (PMC6172286; doi:10.1038/s41467-018-06539-w)
Supplement: Supplementary file 7 — Supplementary Data 4 [file 41467_2018_6539_MOESM7_ESM.xlsx]

## Sheet: Supplementary Data 4
Top significant genes in the gene-based analysis.
GENE_ID	GENE	Chr.	START	STOP	ZSTAT	P
651	BMP3	4	81917119	81988685	3.7312	9.53e-05
25893	TRIM58	1	247768007	248053440	3.6201	0.000147
113201	CASC4	15	44545909	44717959	3.5103	0.000224
50863	NTM	11	131205371	132216716	3.5011	0.000232
6288	SAA1	11	18252754	18316424	3.4876	0.000244
63915	BLOC1S5	6	8003800	8099647	3.4546	0.000276
6289	SAA2	11	18249780	18305221	3.4163	0.000317
80210	ARMC9	2	232028294	232248606	3.3895	0.00035
51170	HSD17B11	4	88247691	88347455	3.3711	0.000374
51496	CTDSPL2	15	44684579	44829455	3.3535	0.000399
100528017	SAA2-SAA4	11	18242902	18305221	3.3372	0.000423
3676	ITGA4	2	182286619	182412474	3.2983	0.000486
5939	RBMS2	12	56880607	57004859	3.287	0.000506
8809	IL18R1	2	102944093	103025230	3.2775	0.000524
10100	TSPAN2	1	115580632	115667121	3.2437	0.00059
6317	SERPINB3	18	61312431	61364259	3.2103	0.000663
9173	IL1RL1	2	102892962	102978497	3.2045	0.000677
759	CA1	8	86230458	86325342	3.2	0.000687
388564	TMEM238	19	55880612	55930627	3.1885	0.000715
6158	RPL28	19	55862300	55924616	3.1854	0.000723
9480	ONECUT2	18	55067917	55168530	3.1829	0.000729
4879	NPPB	1	11907521	11953992	3.1718	0.000758
11157	LSM6	4	147061835	147121213	3.1547	0.000803
37	ACADVL	17	7085444	7138586	3.1535	0.000807
93107	KCNG4	16	84244741	84308356	3.1437	0.000834
64779	MTHFSD	16	86553782	86623841	3.1292	0.000876
80208	SPG11	15	44844894	44990876	3.1273	0.000882
401466	C8orf59	8	86116288	86167643	3.1181	0.00091
27338	UBE2S	19	55902650	55954325	3.1163	0.000916
127124	ATP6V1G3	1	198482352	198545075	3.0953	0.000983
283471	TMPRSS12	12	51201701	51291667	3.0922	0.000993
