# Supplementary material for: Genome-wide association study identifies two risk loci for tuberculosis in Han Chinese
Source: Nat Commun. 2018 Oct 4;9:4072. doi: 10.1038/s41467-018-06539-w (PMC6172286; doi:10.1038/s41467-018-06539-w)
Supplement: Supplementary file 8 — Supplementary Data 5 [file 41467_2018_6539_MOESM8_ESM.xlsx]

## Sheet: Supplementary Data 5
Top significant gene sets in the pathway-based analysis.
GENE SET	NGENES	BETA	BETA_STD	SE	P
GO ADHERENS JUNCTION ORGANIZATION	70	0.383	0.0237	0.0881	6.79e-06
GO FOCAL ADHESION ASSEMBLY	23	0.677	0.024	0.168	2.79e-05
GO CELL SUBSTRATE ADHERENS JUNCTION ASSEMBLY	23	0.677	0.024	0.168	2.79e-05
GO REGULATION OF MUSCLE ORGAN DEVELOPMENT	101	0.309	0.0229	0.0773	3.26e-05
GO ADHERENS JUNCTION ASSEMBLY	33	0.528	0.0224	0.135	4.83e-05
GO REGULATION OF MUSCLE TISSUE DEVELOPMENT	101	0.295	0.0219	0.0778	7.4e-05
GSE22589 HIV VS HIV AND SIV INFECTED DC UP	194	0.201	0.0206	0.0551	0.000134
GSE10211 UV INACT SENDAI VS LIVE SENDAI VIRUS TRACHEAL EPITHELIAL CELLS UP	142	0.229	0.0201	0.0633	0.000148
GSE6092 B BURGDOFERI VS B BURGDORFERI AND IFNG STIM ENDOTHELIAL CELL UP	167	0.213	0.0202	0.0596	0.000183
MODULE 49	271	0.162	0.0196	0.0473	0.000307
PID IL27 PATHWAY	26	0.529	0.02	0.155	0.000312
NIKOLSKY BREAST CANCER 1Q21 AMPLICON	38	0.969	0.0442	0.283	0.000315
GO REGULATION OF CELLULAR COMPONENT BIOGENESIS	731	0.101	0.0197	0.0296	0.000346
GO ESCRT COMPLEX	26	0.549	0.0207	0.162	0.000354
GO MUSCLE CELL DIFFERENTIATION	231	0.171	0.0191	0.0507	0.000371
GO SH2 DOMAIN BINDING	28	0.545	0.0213	0.163	0.00043
AACYNNNNTTCCS UNKNOWN	88	0.28	0.0194	0.0842	0.000451
MORF RAF1	106	0.253	0.0192	0.0761	0.000451
REACTOME ENDOSOMAL SORTING COMPLEX REQUIRED FOR TRANSPORT ESCRT	26	0.504	0.019	0.152	0.000477
GO POSITIVE REGULATION OF DEVELOPMENTAL PROCESS	1098	0.082	0.0195	0.0248	0.000481
GO VIRAL LIFE CYCLE	277	0.145	0.0177	0.044	0.000492
BRUINS UVC RESPONSE LATE	1097	0.077	0.0183	0.0237	0.000575
GO REGULATION OF CELL SUBSTRATE ADHESION	168	0.197	0.0188	0.0606	0.000587
GSE39152 SPLEEN CD103 NEG VS BRAIN CD103 POS MEMORY CD8 TCELL DN	196	0.185	0.0191	0.0575	0.00064
GO MULTI ORGANISM MEMBRANE ORGANIZATION	31	0.457	0.0188	0.143	0.000679
PID S1P S1P3 PATHWAY	29	0.509	0.0203	0.159	0.000686
PID INTEGRIN A4B1 PATHWAY	33	0.408	0.0173	0.129	0.000792
HSIAO HOUSEKEEPING GENES	367	0.13	0.0182	0.0413	0.00085
KIM ALL DISORDERS OLIGODENDROCYTE NUMBER CORR DN	30	0.453	0.0184	0.144	0.000852
GO REGULATION OF CARDIAC MUSCLE TISSUE DEVELOPMENT	48	0.364	0.0186	0.117	0.000913
PID SHP2 PATHWAY	57	0.344	0.0192	0.111	0.000936
GO RIBONUCLEOPROTEIN GRANULE	139	0.196	0.0171	0.0634	0.000973
GSE15750 WT VS TRAF6KO DAY6 EFF CD8 TCELL DN	192	0.173	0.0177	0.0558	0.000973
GO POSITIVE REGULATION OF LIPID KINASE ACTIVITY	32	0.426	0.0178	0.137	0.000979
