# Supplementary material for: Genome-wide association study identifies two risk loci for tuberculosis in Han Chinese
Source: Nat Commun. 2018 Oct 4;9:4072. doi: 10.1038/s41467-018-06539-w (PMC6172286; doi:10.1038/s41467-018-06539-w)
Supplement: Supplementary file 9 — Supplementary Data 6 [file 41467_2018_6539_MOESM9_ESM.xlsx]

## Sheet: Supplementary Data 6
Nucleotide sequences for primers used in the Sequenom iPLEX SNP Genotyping.
SNP_ID	2nd-PCRP	1st-PCRP	UEP_SEQ	EXT1_SEQ	EXT2_SEQ
rs12437118	ACGTTGGATGCCAAAATGTGGCTCAAGCCC	ACGTTGGATGAGGTCACAAAAGGCCTTACC	CTCAAGCCCCTGATG	CTCAAGCCCCTGATGA	CTCAAGCCCCTGATGG
rs715948	ACGTTGGATGTGACCCTGGCCCAGATTAAC	ACGTTGGATGTTGTTGGTGGGACCCCAGA	AGGGGAGAGGCTAAA	AGGGGAGAGGCTAAAA	AGGGGAGAGGCTAAAG
rs11176643	ACGTTGGATGGAATGTTCTTCAGGCCAGAG	ACGTTGGATGCCTAGACATTTTCCTTTAC	AATAACCACAGACGCT	AATAACCACAGACGCTC	AATAACCACAGACGCTG
rs6114027	ACGTTGGATGACTCTCAATTCCTCAAGACC	ACGTTGGATGCTCTGCTGTTTGGGATTGTC	AGACCTCAGAGAGCAG	AGACCTCAGAGAGCAGC	AGACCTCAGAGAGCAGT
rs11924733	ACGTTGGATGTTTTTGGGTTTTGTAAGCCG	ACGTTGGATGGAGATGACGAGGTGGAAAGG	CCGATTTTGATGGGACT	CCGATTTTGATGGGACTA	CCGATTTTGATGGGACTG
rs62197322	ACGTTGGATGCTGAAAAGTCTGTCCTTGGC	ACGTTGGATGATGACCCCCTTGTTTACCTG	aagTGGCCTTGCCGGCAG	aagTGGCCTTGCCGGCAGA	aagTGGCCTTGCCGGCAGG
rs10833753	ACGTTGGATGATCTGAACACGCCAATAGGG	ACGTTGGATGGTCCTAGGCTATTCTTTGGC	GGGAGTAAGGAGATCAAGTC	GGGAGTAAGGAGATCAAGTCC	GGGAGTAAGGAGATCAAGTCT
rs7575462	ACGTTGGATGTATTAGAAGTCAGGTTGCCC	ACGTTGGATGACATCTGGAAGCTCCCATAC	acctTGAAGCTTAGTGACTGG	acctTGAAGCTTAGTGACTGGG	acctTGAAGCTTAGTGACTGGT
rs3729618	ACGTTGGATGAAATCCAAATGGATTTCTC	ACGTTGGATGCATCACTTTTCAACTCTGCC	TCCAAATGGATTTCTCACTTTT	TCCAAATGGATTTCTCACTTTTC	TCCAAATGGATTTCTCACTTTTT
rs1666780	ACGTTGGATGGTCATACAGTGGTTGCTAG	ACGTTGGATGAGGGATGGGATGCCATTCTG	gggtTGGTTGCTAGCTAGACAG	gggtTGGTTGCTAGCTAGACAGA	gggtTGGTTGCTAGCTAGACAGG
